# Supplementary material for: Circulatory and prostatic tissue lipidomic profiles shifts after high-dose atorvastatin use in men with prostate cancer
Source: Sci Rep. 2020 Jul 21;10:12016. doi: 10.1038/s41598-020-68868-5 (PMC7374714; doi:10.1038/s41598-020-68868-5)
Supplement: Supplementary file 1 [file 41598_2020_68868_MOESM1_ESM.xlsx]

## Sheet: Sheet1
Serum metabolome	Intraprostatic lipidome
Concentration of chylomicrons and extremely large VLDL particles	SPH(d17:1)+H
Totallipids in chylomicrons and extremely large VLDL	AcCa(8:0)+H
Phospholipids in chylomicrons and extremely large VLDL	SPH(t17:0)+H
Totalcholesterol in chylomicrons and extremely largeVLDL	AcCa(10:0)+H
Cholesterol esters in chylomicrons and extremely large VLDL	MG(16:0)+H
Freecholesterol in chylomicrons and extremely largeVLDL	AcCa(12:0)+H
Triglycerides in chylomicrons and extremely large VLDL	MG(18:0)+H
Concentration of very large VLDL particles	ChE(0:0)+H-H2O
Total lipids in very large VLDL	ChE(0:0)+H-H2O
Phospholipids in very large VLDL	ChE(0:0)+H-H2O
Total cholesterol in very large VLDL	ChE(0:0)+H-H2O
Cholesterol esters in very large VLDL	ChE(0:0)+H-H2O
Free cholesterol in very large VLDL	ChE(0:0)+H-H2O
Triglycerides in very large VLDL	AcCa(16:1)+H
Concentration of large VLDL particles	AcCa(16:0)+H
Total lipids in large VLDL	AcCa(18:1)+H
Phospholipids in large VLDL	AcCa(18:0)+H
Total cholesterol in large VLDL	PE(8:0e_8:0)+H
Cholesterol esters in large VLDL	LPE(16:0)+H
Free cholesterol in large VLDL	PE(8:0e_8:0)+H
Triglycerides in large VLDL	AcCa(20:0)+H
Concentration of medium VLDL particles	LPC(14:0)+H
Total lipids in medium VLDL	LPE(16:0)+Na
Phospholipids in medium VLDL	DG(10:0_14:1)+Na
Total cholesterol in medium VLDL	LPC(16:2e)+H
Cholesterolesters in medium VLDL	LPE(18:1)+H
Free cholesterol in medium VLDL	PE(8:1e_10:0)+H
Triglycerides in medium VLDL	LPC(16:1e)+H
Concentration of small VLDL particles	PE(8:0e_10:0)+H
Total lipids in small VLDL	LPC(15:0)+H
Phospholipids in small VLDL	TG(8:0_8:0_8:0)+NH4
Total cholesterol in small VLDL	TG(8:0_8:0_8:0)+Na
Cholesterol esters in small VLDL	LPC(16:1)+H
Free cholesterol in small VLDL	LPC(16:0)+H
Triglycerides in small VLDL	LPC(16:0)+H
Concentration of very small VLDL particles	LPC(16:0)+H
Totallipids in very small VLDL	PE(8:0e_12:4)+H
Phospholipids in very small VLDL	PE(8:0e_10:0)+Na
Total cholesterol in very small VLDL	Cer(m18:0_16:0)+H-H2O
Cholesterol esters in very small VLDL	Cer(m18:0_16:0)+H-H2O
Free cholesterol in very small VLDL	PE(8:0_11:1)+H
Triglycerides in very small VLDL	PC(4:0_12:1)+H
Concentration of IDL particles	PE(8:1e_12:0)+H
Total lipids in IDL	LPC(18:1e)+H
Phospholipids in IDL	LPC(17:0)+H
Total cholesterol in IDL	LPC(17:0)+H
Cholesterol esters in IDL	PE(8:0e_12:0)+H
Free cholesterol in IDL	TG(8:0_8:0_10:0)+NH4
Triglycerides in IDL	LPC(16:0)+Na
Concentration of large LDL particles	LPC(18:2)+H
Total lipids in large LDL	LPC(18:2)+H
Phospholipids in large LDL	Cer(d18:1_16:0)+H-H2O
Total cholesterol in large LDL	Cer(d18:1_16:0)+H-H2O
Cholesterol esters in large LDL	TG(8:0_8:0_10:0)+Na
Free cholesterol in large LDL	LPC(18:1)+H
Triglycerides in large LDL	LPC(18:1)+H
Concentration of medium LDL particles	LPC(18:1)+H
Total lipids in medium LDL	Cer(m18:1_16:0)+H
Phospholipids in medium LDL	LPC(18:0)+H
Total cholesterol in medium LDL	LPC(18:0)+H
Cholesterol esters in medium LDL	PE(10:0_11:4)+H
Free cholesterol in medium LDL	Cer(d18:1_16:0)+H
Triglycerides in medium LDL	Cer(d18:0_16:0)+H
Concentration of small LDL particles	LPC(20:4)+H
Total lipids in small LDL	LPC(20:4)+H
Phospholipids in small LDL	TG(8:0_10:0_10:0)+NH4
Total cholesterol in small LDL	LPC(18:0)+Na
Cholesterol esters in small LDL	LPC(20:2)+H
Free cholesterol in small LDL	DG(16:0e_14:0)+Na
Triglycerides in small LDL	PC(8:0_11:1)+H
Concentration of very large HDL particles	LPC(20:1)+H
Total lipids in very large HDL	DG(16:2e_16:0)+H
Phospholipids in very large HDL	LPC(20:0)+H
Total cholesterol in very large HDL	PC(10:0_11:4)+H
Cholesterol esters in very large HDL	PC(10:0_11:3)+H
Free cholesterol in very large HDL	DG(16:0e_16:1)+Na
Triglycerides in very large HDL	DG(16:2e_18:2)+H
Concentration of large HDL particles	Cer(d18:1_20:0)+H-H2O
Total lipids in large HDL	DG(16:2e_18:1)+H
Phospholipids in large HDL	DG(16:2e_18:1)+H
Total cholesterol in large HDL	DG(16:2e_18:1)+H
Cholesterol esters in large HDL	Cer(m18:1_20:0)+H
Free cholesterol in large HDL	DG(18:2e_16:0)+H
Triglycerides in large HDL	Cer(d18:1_20:0)+H
Concentration of medium HDL particles	Cer(d22:0_16:0)+H
Total lipids in medium HDL	DG(16:2e_20:3)+H
Phospholipids in medium HDL	DG(18:3e_18:2)+H
Total cholesterol in medium HDL	DG(16:0e_18:1)+Na
Cholesterol esters in medium HDL	DG(18:3e_18:1)+H
Free cholesterol in medium HDL	Cer(d18:1_22:0)+H-H2O
Triglycerides in medium HDL	DG(18:2e_18:1)+H
Concentration of small HDL particles	DG(18:2e_18:1)+H
Total lipids in small HDL	DG(16:0_18:1)+NH4
Phospholipids in small HDL	DG(16:0_18:2)+Na
Total cholesterol in small HDL	DG(16:0_18:1)+Na
Cholesterol esters in small HDL	Cer(d18:1_22:0)+H
Free cholesterol in small HDL	Cer(d22:0_18:0)+H
TriglyceridesinsmallHDL.1	DG(18:3e_18:0)+Na
Phospholipids to total lipds ratio in very large VLDL	DG(18:2e_18:0)+Na
Total cholesterol to total lipids ratio in very large VLDL	Cer(d18:1_24:1)+H-H2O
Cholesterol esters to total lipids ratio in very large VLDL	Cer(d18:1_24:0)+H-H2O
Free cholesterol to total lipids ratio in very large VLDL	DG(18:1_18:1)+NH4
Triglycerides to total lipids ratio in very large VLDL	DG(18:1_18:2)+Na
Phospholipids to total lipds ratio in large VLDL	DG(18:1_18:1)+Na
Total cholesterol to total lipids ratio in large VLDL	Cer(d18:1_24:1)+H
Cholesterol esters to total lipids ratio in large VLDL	Cer(d18:1_24:0)+H
Free cholesterol to total lipids ratio in large VLDL	DG(18:0_20:4)+NH4
Triglycerides to total lipids ratio in large VLDL	DG(18:0_20:4)+Na
Phospholipids to total lipds ratio in medium VLDL	SM(d18:2_14:0)+H
Total cholesterol to total lipids ratio in medium VLDL	SM(d14:0_18:1)+H
Cholesterol esters to total lipids ratio in medium VLDL	SM(d14:0_18:0)+H
Free cholesterol to total lipids ratio in medium VLDL	PC(16:0_12:0)+H
Triglycerides to total lipids ratio in medium VLDL	TG(4:0_16:0_18:1)+NH4
Phospholipids to total lipds ratio in small VLDL	TG(12:1e_12:4_16:1)+NH4
Total cholesterol to total lipids ratio in small VLDL	TG(4:0_16:0_18:1)+Na
Cholesterol esters to total lipids ratio in small VLDL	SM(d17:1_16:0)+H
Free cholesterol to total lipids ratio in small VLDL	PC(16:0_13:0)+H
Triglycerides to total lipids ratio in small VLDL	SM(d14:0_20:4)+H
Phospholipids to total lipds ratio in very small VLDL	Hex1Cer(d18:1_16:0)+H
Total cholesterol to total lipids ratio in very small VLDL	SM(d18:2_16:0)+H
Cholesterol esters to total lipids ratio in very small VLDL	PE(16:0p_18:1)+H
Free cholesterol to total lipids ratio in very small VLDL	SM(d18:1_16:0)+H
Triglycerides to total lipids ratio in very small VLDL	PC(16:1_14:0)+H
Phospholipids to total lipds ratio in IDL	SM(d18:0_16:0)+H
Total cholesterol to total lipids ratio in IDL	PC(16:0_14:0)+H
Cholesterol esters to total lipids ratio in IDL	SM(d14:0_21:4)+H
Free cholesterol to total lipids ratio in IDL	TG(16:0_10:0_14:0)+NH4
Triglycerides to total lipids ratio in IDL	PE(16:0_18:2)+H
Phospholipids to total lipds ratio in large LDL	SM(d17:0_18:1)+H
Total cholesterol to total lipids ratio in large LDL	SM(d17:0_18:1)+H
Cholesterol esters to total lipids ratio in large LDL	TG(16:0_12:0_12:0)+Na
Free cholesterol to total lipids ratio in large LDL	PC(15:0_16:1)+H
Triglycerides to total lipids ratio in large LDL	PE(16:0_18:1)+H
Phospholipids to total lipds ratio in medium LDL	PC(14:0e_18:1)+H
Total cholesterol to total lipids ratio in medium LDL	SM(t18:1_16:0)+H
Cholesterol esters to total lipids ratio in medium LDL	PC(15:0_16:0)+H
Free cholesterol to total lipids ratio in medium LDL	PC(15:0_16:0)+H
Triglycerides to total lipids ratio in medium LDL	PC(16:0e_16:0)+H
Phospholipids to total lipds ratio in small LDL	PE(16:0p_20:5)+H
Total cholesterol to total lipids ratio in small LDL	PE(16:1e_18:1)+Na
Cholesterol esters to total lipids ratio in small LDL	PE(16:0p_20:4)+H
Free cholesterol to total lipids ratio in small LDL	SM(d18:1_18:3)+H
Triglycerides to total lipids ratio in small LDL	PE(16:0p_20:3)+H
Phospholipids to total lipds ratio in very large HDL	SM(d18:0_18:3)+H
Total cholesterol to total lipids ratio in very large HDL	PC(16:0_14:0)+Na
Cholesterol esters to total lipids ratio in very large HDL	PE(18:1p_18:1)+H
Free cholesterol to total lipids ratio in very large HDL	PE(18:0p_18:2)+H
Triglycerides to total lipids ratio in very large HDL	SM(d18:1_18:1)+H
Phospholipids to total lipds ratio in large HDL	PC(16:1_16:1)+H
Total cholesterol to total lipids ratio in large HDL	PE(16:0p_20:1)+H
Cholesterol esters to total lipids ratio in large HDL	SM(d18:1_18:0)+H
Free cholesterol to total lipids ratio in large HDL	PC(16:0_16:1)+H
Triglycerides to total lipids ratio in large HDL	SM(d18:0_18:0)+H
Phospholipids to total lipds ratio in medium HDL	PC(16:0_16:0)+H
Total cholesterol to total lipids ratio in medium HDL	PE(16:0_20:5)+H
Cholesterol esters to total lipids ratio in medium HDL	PC(14:1e_20:4)+H
Free cholesterol to total lipids ratio in medium HDL	TG(18:1_12:0_12:0)+NH4
Triglycerides to total lipids ratio in medium HDL	PE(16:0_18:1)+Na
Phospholipids to total lipds ratio in small HDL	PE(16:0_20:4)+H
Total cholesterol to total lipids ratio in small HDL	TG(16:0_12:0_14:0)+NH4
Cholesterol esters to total lipids ratio in small HDL	PC(20:3_13:0)+H
Free cholesterol to total lipids ratio in small HDL	PE(18:1_18:2)+H
Triglycerides to total lipids ratio in small HDL	PC(15:0_18:3)+H
Mean diameter for VLDL particles	LPC(32:0)+Na
Mean diameter for LDL particles	TG(12:0_12:0_20:4)+H
Mean diameter for HDL particles	PE(18:1_18:1)+H
Serum total cholesterol	PC(15:0_18:2)+H
Total cholesterol in VLDL	PC(16:0e_18:2)+H
Remnant cholesterol non HDL non LDLcholesterol	PC(16:0e_18:2)+H
Total cholesterol in LDL	SM(d19:0_18:1)+H
Total cholesterol in HDL	PE(16:1e_20:4)+Na
Total cholesterol in HDL2	PC(15:0_18:1)+H
Total cholesterol in HDL3	PE(18:0_18:1)+H
Esterified cholesterol	PC(16:0e_18:1)+H
Free cholesterol	PE(16:0p_22:6)+H
Serum total triglycerides	PC(16:0_17:0)+H
Triglycerides in VLDL	PC(16:0_17:0)+H
Triglycerides in LDL	PC(18:0e_16:0)+H
Triglycerides in HDL	PE(18:1p_20:4)+H
Total phosphoglycerides	PE(16:0p_22:4)+H
Ratio of triglycerides to phosphoglycerides	PE(18:0p_20:4)+H
Phosphatidylcholine and other cholines	SM(d18:1_20:3)+H
Sphingomyelins	PC(18:1_14:0)+Na
Total cholines	PC(16:0_16:1)+Na
Apolipoprotein AI	PC(16:1_18:3)+H
Apolipoprotein B	PE(18:0p_20:3)+H
Ratio of apolipoprotein B to apolipoprotein AI	PC(16:0_16:0)+Na
Total fattyacids	PC(16:1_18:2)+H
Estimated degree of unsaturation	PC(16:1_18:2)+H
@226docosahexaenoicacid	PC(16:1_18:2)+H
@182linoleicacid	Hex1Cer(d18:1_20:0)+H
Omega 3 fattyacids	SM(d20:1_18:1)+H
Omega 6 fattyacids	PC(16:0_18:2)+H
Polyunsaturated fattyacids	SM(d20:0_18:1)+H
Monounsaturated fattyacids 161181	PC(16:0_18:1)+H
Saturated fattyacids	PC(16:0_18:1)+H
Ratio of 226docosahexaenoicacid to total fattyacids	TG(18:0_6:0_20:4)+NH4
Ratio of 182linoleicacid to total fattyacids	SM(d20:0_18:0)+H
Ratio of omega 3 fattyacids to total fattyacids	PC(18:0_16:0)+H
Ratio of omega 6 fattyacids to total fattyacids	PE(18:1_18:2)+Na
Ratio of polyunsaturated fattyacids to total fattyacids	PE(16:0_22:6)+H
Ratio of monounsaturated fattyacids to total fattyacids	PC(14:0e_22:6)+H
Ratio of saturated fattyacids to total fattyacids	TG(18:1_12:0_14:1)+NH4
Glucose	PE(18:1_18:1)+Na
Lactate	PE(18:0_20:5)+H
Pyruvate	PE(18:1_20:4)+H
Citrate	PC(15:0_20:5)+H
Glycerol	TG(18:1_12:0_14:0)+NH4
Alanine	PC(15:0_20:4)+H
Glutamine	PE(18:0_18:1)+Na
Glycine	PC(15:0_20:4)+H
Histidine	PE(18:1_20:3)+H
Isoleucine	PE(18:0_20:4)+H
Leucine	LPC(34:1)+Na
Valine	PC(16:0e_20:4)+H
Phenylalanine	PC(16:0e_20:4)+H
Tyrosine	TG(16:0_14:0_14:0)+NH4
Acetate	TG(16:1_12:0_16:1)+Na
Acetoacetate	PE(16:1e_22:6)+Na
@3hydroxybutyrate	PE(18:0_20:3)+H
Creatinine	PE(18:0_18:0)+Na
Albumin	PC(17:1_18:2)+H
Glycoproteinacetyls mainly a1 acidglycoprotein	PC(18:1e_18:2)+H
	TG(20:0_6:0_20:4)+H
	TG(26:0_6:0_12:1)+Na
	TG(16:0_12:0_16:1)+Na
	PE(16:0e_22:6)+Na
	PE(20:1_18:1)+H
	PC(17:0_18:2)+H
	PC(18:0e_18:2)+H
	SM(d18:1_21:0)+H
	PE(20:4e_18:1)+Na
	PE(18:1p_22:6)+H
	PC(16:1_19:0)+H
	PC(16:1_19:0)+H
	PE(18:0_20:1)+H
	PE(18:0p_22:6)+H
	PC(16:1_20:5)+H
	PE(18:0p_22:5)+H
	PC(16:0_18:2)+Na
	PC(16:1_18:1)+Na
	PC(16:1_20:4)+H
	PC(16:1_20:4)+H
	SM(d18:1_22:3)+H
	PC(16:0_18:1)+Na
	PC(16:0_20:4)+H
	PC(16:0_20:4)+H
	PC(16:0_20:4)+H
	PC(18:1_18:2)+H
	PC(18:1_18:2)+H
	PC(18:1_18:2)+H
	Hex1Cer(d18:1_22:0)+H
	SM(d18:1_22:1)+H
	SM(d18:1_22:1)+H
	PC(18:0_18:2)+H
	PC(18:0_18:2)+H
	SM(d18:1_22:0)+H
	PC(16:2e_22:6)+H
	PC(18:0_18:1)+H
	PE(18:1_22:6)+H
	PS(18:0_18:1)+H
	PC(16:0e_20:4)+Na
	PC(16:1e_22:6)+H
	TG(16:1_12:0_18:2)+NH4
	SM(t18:1_22:6)+H
	PE(18:0_22:6)+H
	PC(16:0e_22:6)+H
	PC(16:0e_22:6)+H
	TG(16:1_14:0_16:1)+NH4
	TG(16:1_12:0_18:1)+NH4
	PE(18:0_22:5)+H
	PC(18:1e_20:4)+H
	PC(18:1e_20:4)+H
	PC(18:1e_20:4)+H
	TG(16:0_12:0_18:1)+NH4
	TG(16:0_12:0_18:3)+Na
	TG(18:4_12:0_18:2)+H
	PE(18:0_22:4)+H
	PC(17:0_20:4)+H
	PC(18:0e_20:4)+H
	TG(16:0_14:0_16:0)+NH4
	TG(16:1_12:0_18:1)+Na
	PE(18:1e_22:6)+Na
	PC(19:1_18:2)+H
	SM(d18:1_23:1)+H
	TG(16:0_12:0_18:1)+Na
	PC(19:0_18:2)+H
	SM(d18:1_23:0)+H
	PC(16:0_20:5)+Na
	PC(16:1_21:0)+H
	PC(16:0_20:4)+Na
	PC(16:0_20:4)+Na
	PC(16:0_20:3)+Na
	PC(18:1_18:2)+Na
	PC(16:0_22:6)+H
	PC(16:0_22:6)+H
	PC(18:1_18:1)+Na
	PC(18:0_18:2)+Na
	PC(18:1_20:4)+H
	PC(18:1_20:4)+H
	TG(15:0_14:0_18:1)+NH4
	SM(d18:1_24:3)+H
	PC(18:0_18:1)+Na
	PC(18:0_20:4)+H
	PC(18:0_20:4)+H
	PC(18:0_20:4)+H
	TG(15:0_16:0_16:0)+NH4
	SM(d18:1_24:2)+H
	PC(20:1_18:2)+H
	PC(20:1_18:2)+H
	Hex1Cer(d18:1_24:0)+H
	SM(d18:1_24:1)+H
	PS(18:0_20:3)+H
	PC(20:0_18:2)+H
	SM(d18:1_24:0)+H
	TG(15:0_16:0_16:0)+Na
	PC(18:1e_20:4)+Na
	PC(16:0_22:1)+H
	TG(18:1_12:0_18:3)+NH4
	PC(18:1e_22:6)+H
	TG(16:0_14:0_18:3)+NH4
	TG(18:1_12:0_18:2)+NH4
	TG(16:0_16:1_16:1)+NH4
	TG(16:1_14:0_18:1)+NH4
	TG(12:0_18:2_18:2)+Na
	TG(16:0_14:0_18:1)+NH4
	SM(d19:0_24:4)+H
	TG(16:0_14:0_18:3)+Na
	TG(16:1_14:1_20:4)+H
	TG(16:0_16:0_16:0)+NH4
	TG(16:1_14:0_18:1)+Na
	TG(16:0_14:0_18:1)+Na
	PC(16:0_22:6)+Na
	ChE(30:5)+NH4
	SM(d19:0_24:1)+H
	TG(16:0_16:0_16:0)+Na
	PC(18:1_20:4)+Na
	PC(18:2_22:6)+H
	PC(18:0_20:4)+Na
	PC(16:0_22:4)+Na
	PC(18:1_22:6)+H
	PC(18:0_20:3)+Na
	PC(18:0_22:6)+H
	PC(18:0_22:6)+H
	TG(15:0_16:0_18:2)+NH4
	TG(15:0_16:1_18:1)+NH4
	SM(d20:0_24:5)+H
	PS(18:0_22:6)+H
	PC(20:1_18:1)+Na
	PC(20:1_20:4)+H
	PC(20:1_20:4)+H
	PC(20:1_20:4)+H
	TG(15:0_16:0_18:1)+NH4
	TG(18:1e_16:0_16:0)+NH4
	SM(d20:0_24:4)+H
	PG(18:1_22:6)+NH4
	PC(20:0_20:4)+H
	TG(16:0_16:0_17:0)+NH4
	TG(15:0_16:1_18:1)+Na
	TG(16:0_12:0_22:6)+NH4
	SM(d20:0_24:2)+H
	TG(15:0_16:0_18:1)+Na
	TG(16:1_16:1_18:3)+NH4
	SM(d20:0_24:1)+H
	TG(16:0_16:0_17:0)+Na
	TG(16:0_16:1_18:3)+NH4
	TG(16:1_16:1_18:2)+NH4
	TG(16:0_12:0_22:6)+Na
	TG(18:3_14:2_20:4)+H
	TG(16:0_16:0_18:3)+NH4
	TG(16:1_16:1_18:1)+NH4
	TG(16:0_14:1_20:4)+Na
	TG(16:0_16:1_18:1)+NH4
	TG(16:0_16:0_18:2)+NH4
	TG(16:1_16:1_18:2)+Na
	TG(12:1e_18:1_22:6)+NH4
	TG(16:0_16:0_18:1)+NH4
	TG(16:1_16:1_18:1)+Na
	TG(16:0_16:0_18:3)+Na
	TG(18:0_16:0_16:0)+NH4
	TG(16:0_16:1_18:1)+Na
	PC(20:4_22:6)+H
	TG(16:0_16:0_18:1)+Na
	PC(18:0_22:6)+Na
	TG(18:0_16:0_16:0)+Na
	TG(16:1_17:1_18:1)+NH4
	TG(16:0e_18:1_18:2)+NH4
	TG(15:0_18:1_18:1)+NH4
	TG(16:0_17:1_18:1)+NH4
	TG(16:0e_18:1_18:1)+NH4
	Co(Q10)+H
	TG(16:0_17:0_18:1)+NH4
	TG(15:0_18:1_18:2)+Na
	TG(18:0_16:0_17:0)+NH4
	TG(15:0_18:1_18:1)+Na
	TG(16:0e_18:1_18:1)+Na
	TG(16:0_14:0_22:6)+NH4
	TG(16:0_18:3_18:3)+NH4
	TG(16:0_17:0_18:1)+Na
	TG(16:0_18:2_18:3)+NH4
	TG(14:0_18:3_20:2)+NH4
	TG(16:1_18:2_18:2)+NH4
	TG(16:0_14:1_22:6)+Na
	TG(16:1_18:1_18:2)+NH4
	TG(16:0_18:1_18:3)+NH4
	TG(16:1_18:1_18:1)+NH4
	TG(16:0_18:1_18:2)+NH4
	TG(16:0_18:1_18:2)+NH4
	TG(16:0_18:2_18:3)+Na
	TG(16:1_18:2_18:2)+Na
	TG(16:0_18:1_18:1)+NH4
	TG(16:0_18:1_18:1)+NH4
	TG(16:1_18:1_18:2)+Na
	TG(16:0_18:1_18:3)+Na
	TG(18:0_16:0_18:1)+NH4
	TG(16:1_18:1_18:1)+Na
	TG(16:0_18:1_18:2)+Na
	Co(Q10)+NH4
	TG(18:0_16:0_18:0)+NH4
	TG(16:0_18:1_18:1)+Na
	TG(18:0_16:0_18:1)+Na
	TG(18:0_16:0_20:4)+H
	PG(22:6_22:6)+NH4
	TG(18:0_16:0_18:0)+Na
	TG(18:1_17:1_18:2)+NH4
	PI(18:0_20:4)+H
	TG(18:1_17:1_18:1)+NH4
	TG(18:1e_18:1_18:1)+NH4
	TG(19:1_16:0_18:1)+NH4
	TG(18:1_17:1_18:2)+Na
	TG(18:0_17:0_18:1)+NH4
	TG(18:1_17:1_18:1)+Na
	TG(16:0_18:2_20:5)+NH4
	TG(18:3_18:2_18:2)+NH4
	TG(18:0_16:0_19:0)+NH4
	TG(17:0_18:1_18:1)+Na
	TG(16:0_18:2_20:4)+NH4
	TG(16:0_16:0_22:6)+NH4
	TG(18:1_18:2_18:3)+NH4
	TG(18:0_17:0_18:1)+Na
	TG(18:1_18:1_18:3)+NH4
	TG(18:1_18:2_18:2)+NH4
	TG(16:0_18:1_20:4)+NH4
	TG(18:3_18:2_18:2)+Na
	TG(16:0_18:2_20:5)+Na
	TG(18:1_18:1_18:2)+NH4
	TG(18:0_16:0_20:4)+NH4
	TG(18:1_18:2_18:3)+Na
	TG(18:0_18:1_18:2)+NH4
	TG(18:1_18:1_18:1)+NH4
	TG(18:1_18:1_18:1)+NH4
	TG(18:1_18:2_18:2)+Na
	TG(16:0_18:1_20:4)+Na
	PI(18:0_20:4)+NH4
	TG(18:0_18:1_18:1)+NH4
	TG(16:0_18:1_20:3)+Na
	TG(18:1_18:1_18:2)+Na
	TG(18:0_18:0_18:1)+NH4
	TG(18:1_18:1_18:1)+Na
	TG(18:0_18:0_18:0)+NH4
	PI(18:0_20:4)+Na
	TG(12:1e_22:4_22:4)+Na
	TG(18:0_18:1_18:1)+Na
	TG(18:0_18:0_18:1)+Na
	TG(18:0_18:0_18:0)+Na
	TG(19:1_18:1_18:2)+NH4
	TG(19:1_18:1_18:1)+NH4
	TG(19:1_18:0_18:1)+NH4
	TG(19:1_18:1_18:2)+Na
	TG(18:1_18:2_20:5)+NH4
	TG(16:0_18:1_21:0)+NH4
	TG(19:1_18:1_18:1)+Na
	TG(18:1_18:1_20:5)+NH4
	TG(16:1_18:1_22:5)+NH4
	TG(16:0_18:1_22:6)+NH4
	TG(25:0_14:0_16:0)+NH4
	TG(19:0_18:1_18:1)+Na
	TG(16:1_18:1_22:4)+NH4
	TG(16:0_18:1_22:5)+NH4
	TG(18:3_20:4_20:4)+H
	TG(16:0_20:2_20:3)+NH4
	TG(16:0_18:1_22:4)+NH4
	TG(18:1_18:2_20:2)+NH4
	TG(18:1_18:3_22:6)+H
	TG(18:0_16:0_22:4)+NH4
	TG(16:0_18:1_22:5)+Na
	TG(20:1_18:1_18:1)+NH4
	TG(18:1_18:1_20:3)+Na
	TG(18:0_18:1_20:4)+Na
	TG(18:0_18:1_20:1)+NH4
	TG(18:0_18:1_20:3)+Na
	TG(18:0_16:0_22:1)+NH4
	TG(20:1_18:1_18:1)+Na
	TG(25:0_15:0_16:0)+NH4
	TG(18:0_18:1_20:1)+Na
	TG(18:0_18:1_20:0)+Na
	TG(16:0_16:0_24:0)+Na
	TG(16:0_18:1_23:1)+NH4
	TG(18:1_18:1_22:6)+NH4
	TG(16:0_18:1_23:0)+NH4
	TG(18:0_18:1_22:6)+NH4
	TG(18:1_18:1_22:5)+NH4
	TG(16:0_17:0_24:0)+NH4
	TG(18:1_18:1_22:3)+NH4
	TG(18:1_18:1_22:5)+Na
	TG(18:1_18:2_22:1)+NH4
	TG(18:1_18:1_22:4)+Na
	TG(20:1_18:1_20:1)+NH4
	TG(18:0_18:1_22:4)+Na
	TG(16:0_18:1_24:1)+NH4
	TG(18:0_16:0_24:1)+NH4
	TG(18:1_18:1_22:1)+Na
	TG(26:0_16:0_16:0)+NH4
	TG(16:0_18:1_24:1)+Na
	TG(24:0_12:4_24:0)+H
	TG(18:1_18:2_24:1)+NH4
	TG(18:1_18:1_24:1)+NH4
	TG(18:0_18:1_24:1)+NH4
	TG(26:0_16:0_18:1)+NH4
	TG(18:1_20:4_24:0)+H
	TG(26:1_18:1_18:1)+NH4
	Hex3Cer(d18:1_16:0)+H
